# Supplementary material for: Trends in the Use of Non-Pharmaceutical Interventions in Schools During the COVID-19 Pandemic, February 2021 to December 2023: A Mixed Methods Study
Source: Int J Environ Res Public Health. 2025 Mar 7;22(3):394. doi: 10.3390/ijerph22030394 (PMC11942009; doi:10.3390/ijerph22030394)
Supplement: Supplementary file 1 [file ijerph-22-00394-s001.zip]

Archive with 1 entries (1 files):
- ijerph-3447929-supplementary-updated.pdf
